# Supplementary material for: Association of Inflammation-Based Ratios with Endothelial Dysfunction Markers and Clinical Parameters in Limited Cutaneous Systemic Sclerosis
Source: J Clin Med. 2025 Dec 12;14(24):8806. doi: 10.3390/jcm14248806 (PMC12733724; doi:10.3390/jcm14248806)
Supplement: Supplementary file 1 [file jcm-14-08806-s001.zip]

Archive with 1 entries (1 files):
- jcm-3962661-supplementary.pdf
